# Supplementary material for: New approaches to pharmacosurveillance for monitoring prescription frequency, diversity, and co-prescription in a large sentinel network of companion animal veterinary practices in the United Kingdom, 2014–2016
Source: Prev Vet Med. 2018 Nov 1;159:153–61. doi: 10.1016/j.prevetmed.2018.09.004 (PMC6193134; doi:10.1016/j.prevetmed.2018.09.004)
Supplement: Supplementary file 1 [file mmc1.xlsx]

## Sheet: Sheet1
Pharmaceutical family	Pharmaceutical super-class	Pharmaceutical class	Active ingredient
allergy	antihistamine	cetirizine	cetirizine dihydrochloride
allergy	antihistamine	chlorphenamine	chlorphenamine
allergy	antihistamine	clemastine	clemastine hydrogen fumarate
allergy	antihistamine	cyproheptadine	cyproheptadine
allergy	antihistamine	diphenhydramine	diphenhydramine hydrochloride
allergy	antihistamine	hydroxyzine	hydroxyzine dihydrochloride
allergy	antihistamine	loratadine	loratadine
allergy	antihistamine	olopatadine	olopatadine hydrochloride
anabolic	anabolic_steroid	anabolic_steroid	nandrolone
antiinfective	antiinfective	methenamine	methenamine hippurate
antiinflammatory	glucocorticoid	glucocorticoid	betamethasone
antiinflammatory	glucocorticoid	glucocorticoid	betamethasone valerate
antiinflammatory	nsaid	profen	carprofen
antiinflammatory	nsaid	coxib	cimicoxib
antiinflammatory	glucocorticoid	glucocorticoid	prednoleucotropin
antiinflammatory	glucocorticoid	glucocorticoid	dexamethasone
antiinflammatory	glucocorticoid	glucocorticoid	dexamethasone sodium phosphate
antiinflammatory	glucocorticoid	glucocorticoid	dexamethasone phenylpropionate
antiinflammatory	glucocorticoid	glucocorticoid	dexamethasone isonicotinate
antiinflammatory	nsaid	coxib	firocoxib
antiinflammatory	nsaid	fenamate	flunixin
antiinflammatory	glucocorticoid	glucocorticoid	hydrocortisone aceponate
antiinflammatory	glucocorticoid	glucocorticoid	hydrocortisone
antiinflammatory	nsaid	profen	ketoprofen
antiinflammatory	nsaid	coxib	mavacoxib
antiinflammatory	nsaid	oxicam	meloxicam
antiinflammatory	glucocorticoid	glucocorticoid	methylprednisolone acetate
antiinflammatory	glucocorticoid	glucocorticoid	methylprednisolone
antiinflammatory	janus1_selective_inhibitor	oclacitinib	oclacitinib
antiinflammatory	disease_modifying_osteoarthritis_drug	disease_modifying_osteoarthritis_drug	pentosan polysulphate sodium
antiinflammatory	nsaid	pyrazolone	phenylbutazone
antiinflammatory	glucocorticoid	glucocorticoid	prednisolone
antiinflammatory	nsaid	coxib	robenacoxib
antiinflammatory	ocular	ocular	sodium hyaluronate
antiinflammatory	nsaid	pyrazolone	suxibuzone
antiinflammatory	nsaid	fenamate	tolfenamic acid
antiinflammatory	glucocorticoid	glucocorticoid	beclometasone dipropionate
antiinflammatory	nsaid	acetic_acid_derivative	bromfenac sodium sesquihydrate
antiinflammatory	glucocorticoid	glucocorticoid	budesonide
antiinflammatory	nsaid	acetic_acid_derivative	diclofenac sodium
antiinflammatory	glucocorticoid	glucocorticoid	fluocinolone acetonide
antiinflammatory	glucocorticoid	glucocorticoid	fluorometholone
antiinflammatory	nsaid	profen	flurbiprofen sodium
antiinflammatory	glucocorticoid	glucocorticoid	fluticasone propionate
antiinflammatory	nsaid	acetic_acid_derivative	ketorolac trometamol
antiinflammatory	nsaid	oxicam	piroxicam
antiinflammatory	mast_cell_stabiliser	cromoglicate	sodium cromoglicate
antiinflammatory	glucocorticoid	glucocorticoid	triamcinolone acetonide
antiinflammatory	glucocorticoid	glucocorticoid	mometasone furoate
neurological	analgesic	analgesic	cinchophen
antiinflammatory	glucocorticoid	glucocorticoid	betamethasone sodium phosphate
antiinflammatory	glucocorticoid	glucocorticoid	dexamethasone acetate
antiinflammatory	glucocorticoid	glucocorticoid	hydrocortisone acetate
antibiotic	fluoroquinolone	fluoroquinolone	marbofloxacin
antibiotic	beta_lactam	cephalosporin_generation_three	ceftiofur
antibiotic	fluoroquinolone	fluoroquinolone	danofloxacin
antibiotic	macrolide	macrolide	tylvalosin
antibiotic	tetracycline	tetracycline	oxytetracycline
antibiotic	beta_lactam	beta_lactam	ampicillin
antibiotic	aminoglycoside	aminoglycoside	amikacin sulphate
antibiotic	beta_lactam	clavulanic_acid_potentiated_amoxicillin	amoxicillin_clavulanic acid
antibiotic	beta_lactam	amoxicillin	amoxicillin
antibiotic	beta_lactam	amoxicillin	amoxicillin trihydrate
antibiotic	tetracycline	tetracycline	chlortetracycline hydrochloride
antibiotic	lincosamide	clindamycin	clindamycin
antibiotic	antim_other	antim_other	thymol
antibiotic	macrolide	macrolide	tilmicosin
antibiotic	aminoglycoside	aminoglycoside	apramycin
antibiotic	aminoglycoside	aminoglycoside	apramycin sulphate
antibiotic	tetracycline	tetracycline	oxytetracycline hydrochloride
antibiotic	antim_other	antim_other	polymyxin b sulphate
antibiotic	antim_other	antim_other	mupirocin
antibiotic	fluoroquinolone	fluoroquinolone	enrofloxacin
antibiotic	macrolide	macrolide	tylosin
antibiotic	aminoglycoside	aminoglycoside	neomycin
antibiotic	sulphonamide	sulphonamide	sulfadiazine
antibiotic	sulphonamide	potentiated_sulphonamide	sulfadoxine_trimethoprim
antibiotic	beta_lactam	beta_lactam	cloxacillin
antibiotic	tetracycline	tetracycline	tetracycline hydrochloride
antibiotic	aminoglycoside	aminoglycoside	framycetin sulphate
antibiotic	fusidic_acid	fusidic_acid	diethanolamine fusidate
antibiotic	beta_lactam	cephalosporin_generation_one	cefalexin
antibiotic	beta_lactam	cephalosporin_generation_four	cefquinome
antibiotic	beta_lactam	cephalosporin_generation_three	ceftazidime pentahydrate
antibiotic	beta_lactam	cephalosporin_generation_one	cephalonium
antibiotic	amphenicol	amphenicol	chloramphenicol
antibiotic	aminoglycoside	aminoglycoside	gentamicin sulphate
antibiotic	fluoroquinolone	fluoroquinolone	ciprofloxacin
antibiotic	aminoglycoside	aminoglycoside	gentamicin
antibiotic	sulphonamide	potentiated_sulphonamide	sulfadiazine_trimethoprim
antibiotic	amphenicol	amphenicol	florfenicol
antibiotic	antim_other	antim_other	colistin sulphate
antibiotic	beta_lactam	cephalosporin_generation_three	cefovecin
antibiotic	sulphonamide	potentiated_sulphonamide	sulfamethoxazole_trimethoprim
antibiotic	beta_lactam	penicillin	benzylpenicillin sodium
antibiotic	antim_other	antim_other	tiamulin
antibiotic	beta_lactam	penicillin	procaine benzylpenicillin
antibiotic	aminoglycoside	aminoglycoside	streptomycin sulphate
antibiotic	fluoroquinolone	fluoroquinolone	difloxacin
antibiotic	tetracycline	tetracycline	doxycycline hyclate
antibiotic	tetracycline	tetracycline	doxycycline
antibiotic	macrolide	macrolide	tulathromycin
antibiotic	antim_other	antim_other	valnemulin
antibiotic	macrolide	macrolide	erythromycin
antibiotic	macrolide	macrolide	Erythromycin Ethylsuccinate
antibiotic	fluoroquinolone	fluoroquinolone	ofloxacin
antibiotic	nitroimidazole	metronidazole	metronidazole
antibiotic	fusidic_acid	fusidic_acid	fusidic acid
antibiotic	fluoroquinolone	fluoroquinolone	ibafloxacin
antibiotic	sulphonamide	sulphonamide	sulphadimidine
antibiotic	antim_other	antim_other	monensin
antibiotic	macrolide	macrolide	clarithromycin
antibiotic	lincosamide	lincosamide	lincomycin
antibiotic	aminoglycoside	aminoglycoside	spectinomycin
antibiotic	beta_lactam	beta_lactam	penethamate hydroiodide
antibiotic	beta_lactam	cephalosporin_generation_one	cefapirin
antibiotic	aminoglycoside	aminoglycoside	neomycin sulphate
antibiotic	aminoglycoside	aminoglycoside	dihydrostreptomycin
antibiotic	beta_lactam	penicillin	benzathine benzyl penicillin
antibiotic	nitroimidazole	metronidazole	metronidazole benzoate
antibiotic	fluoroquinolone	fluoroquinolone	orbifloxacin
antibiotic	aminoglycoside	aminoglycoside	paromomycin
antibiotic	beta_lactam	cephalosporin_generation_three	cefoperazone
antibiotic	aminoglycoside	aminoglycoside	dihydrostreptomycin sulphate
antibiotic	beta_lactam	penicillin	phenoxymethylpenicillin potassium
antibiotic	lincosamide	lincosamide	pirlimycin hydrochloride
antibiotic	antim_other	antim_other	bronopol
antibiotic	rifamycin	rifamycin	rifampicin
antibiotic	macrolide	macrolide	spiramycin
antibiotic	nitroimidazole_macrolide	metronidazole_spiramycin	metronidazole_spiramycin
antibiotic	amphenicol	amphenicol	thiamphenicol
antibiotic	antim_other	antim_other	novobiocin
antibiotic	antim_other	antim_other	tiamulin hydrogen fumarate
antibiotic	beta_lactam	clavulanic_acid_potentiated_ticarcillin	ticarcillin_clavulanic acid
antibiotic	aminoglycoside	aminoglycoside	tobramycin
antibiotic	aminoglycoside	aminoglycoside	kanamycin
antibiotic	beta_lactam	penicillin	benethamine penicillin
antibiotic	fluoroquinolone	fluoroquinolone	pradofloxacin
antibiotic	macrolide	macrolide	gamithromycin
antibiotic	beta_lactam	cephalosporin_generation_two	cefuroxime sodium
antibiotic	macrolide	macrolide	azithromycin dihydrate
antibiotic	macrolide	macrolide	tildipirosin
antibiotic	tetracycline	tetracycline	doxycycline monohydrate
antibiotic	antim_other	antim_other	trimethoprim
antimycotic	azole	imidazole	clotrimazole
antimycotic	azole	triazole	itraconazole
antimycotic	azole	imidazole	ketoconazole
antimycotic	azole	imidazole	miconazole
antimycotic	azole	imidazole	miconazole nitrate
antimycotic	polyene	polyene	nystatin
antimycotic	azole	triazole	posaconazole
antimycotic	allylamine	allylamine	terbinafine
antimycotic	allylamine	allylamine	terbinafine hydrochloride
antimycotic	azole	fluconazole	fluconazole
antimycotic	polyene	amphotericin_b	amphotericin B
antimycotic	intracellular	mitotic_inhibitor	griseofulvin
antimycotic	azole	imidazole	enilconazole
antimycotic	intracellular	mitotic_inhibitor	griseofulvin
antimycotic	azole	clotrimazole	clotrimazole
antimycotic	azole	voriconazole	voriconazole
antiviral	type1_interferon	feline_interferon	feline interferon
antiviral	purine_analogue	famciclovir	famciclovir
antiviral	purine_analogue	aciclovir	aciclovir
antiviral	type1_interferon	interferon	interferon
antiviral	purine_analogue	ganciclovir	ganciclovir
bladder	muscarinic_agonist	bethanechol	bethanechol chloride
cardiovascular	anti_coagulant	heparin	heparin sodium
cardiovascular	anti_coagulant	heparin	heparinoid
cardiovascular	anti_hypertensive	ACE_inhibitor	benazepril hydrochloride
cardiovascular	channel_blocker	class_IV_channel_blocker	diltiazem hydrochloride
cardiovascular	anti_hypertensive	ACE_inhibitor	enalapril maleate
cardiovascular	adrenergic	a1_agonist	ephedrine
cardiovascular	diuretic	loop_diuretic	furosemide
cardiovascular	anti_hypertensive	ACE_inhibitor	imidapril hydrochloride
cardiovascular	adrenergic	b_agonist	isoxsuprine hydrochloride
cardiovascular	cardiovascular	PDE3_inhibitor	pimobendan
cardiovascular	positive_inotrope	PDE_inhibitor	propentofylline
cardiovascular	anti_hypertensive	ACE_inhibitor	ramipril
cardiovascular	diuretic	potassium_sparing_diuretic	spironolactone
cardiovascular	anti_hypertensive	angiotensin_receptor_blocker	telmisartan
cardiovascular	inopressor	a1_agonist	adrenaline
cardiovascular	diuretic	potassium_sparing_diuretic	amiloride hydrochloride
cardiovascular	anti_hypertensive	ca_channel_blocker	amlodipine besilate
cardiovascular	anti_coagulant	aspirin	aspirin
cardiovascular	anti_hypertensive	beta_blocker	atenolol
cardiovascular	diuretic	thiazide_diuretic	bendroflumethiazide
cardiovascular	anti_hypertensive	beta_blocker	bisoprolol
cardiovascular	anti_hypertensive	beta_blocker	carvedilol
cardiovascular	haemostatic	haemostatic	chitosin
cardiovascular	anti_coagulant	clopidogrel	clopidogrel hydrochloride
cardiovascular	anti_coagulant	clopidogrel	clopidogrel hydrogen sulphate
cardiovascular	anti_arrythmic	muscarinic_agonist	digoxin
cardiovascular	anaemia	epoetin	epoetin beta
cardiovascular	anti_arrythmic	na_channel_blocker	mexiletine hydrochloride
cardiovascular	peripheral_vasodilator	pentoxifylline	pentoxifylline
cardiovascular	anti_hypertensive	a1_antagonist	phenoxybenzamine hydrochloride
cardiovascular	anti_hypertensive	a1_agonist	phenylephrine
cardiovascular	anti_hypertensive	a1_antagonist	prazosin hydrochloride
cardiovascular	anti_hypertensive	beta_blocker	propranolol hydrochloride
cardiovascular	anti_hypertensive	PDE5_inhibitor	sildenafil
cardiovascular	anti_arrythmic	beta_blocker	sotalol
cardiovascular	anti_hypertensive	beta_blocker	timolol maleate
cardiovascular	diuretic	loop_diuretic	torasemide
cardiovascular	anaemia	ferrous_sulphate	ferrous sulphate
cardiovascular	anti_hypertensive	beta_blocker	bisoprolol fumarate
cardiovascular	anaemia	epoetin	epoetin alfa
cardiovascular	diuretic	loop_diuretic	torasemide anhydrous
cardiovascular	anti_hypertensive	ca_channel_blocker	amlodipine
cardiovascular	haemofiltration	haemofiltration	medical_device
cardiovascular	anaemia	darbepoetin	darbepoetin alfa
cardiovascular	anticholinergic	anticholinergic	glycopyrronium bromide
cardiovascular	anti_hypertensive	PDE5_inhibitor	sildenafil citrate
chemotherapeutic	tyrosine_kinase_inhibitor	tyrosine_kinase_inhibitor	masitinib
chemotherapeutic	tyrosine_kinase_inhibitor	tyrosine_kinase_inhibitor	toceranib
chemotherapeutic	palliative	alendronate	alendronate sodium
chemotherapeutic	nitrogen_mustard	chlorambucil	chlorambucil
chemotherapeutic	nitrogen_mustard	cyclophosphamide	cyclophosphamide
chemotherapeutic	cytosin_arabinoside	cytarabine	cytarabine
chemotherapeutic	s_phase	doxorubicin	doxorubicin
chemotherapeutic	s_phase	hydroxycarbamide	hydroxycarbamide
chemotherapeutic	oestrogen_receptor_modulator	tamoxifen	tamoxifen citrate
chemotherapeutic	m_phase	vinca_alkaloid	vinblastine sulfate
chemotherapeutic	m_phase	vinca_alkaloid	vincristine
chemotherapeutic	s_phase	epirubicin	epirubicin
chemotherapeutic	non_cell_cycle_specific	lomustine	lomustine
chemotherapeutic	non_cell_cycle_specific	carboplatin	carboplatin
diagnostic	contrast	dimeglumine gadopentetate	human
diagnostic	contrast	iothalamate meglumine	human
diagnostic	contrast	gadolinium	human
diagnostic	contrast	contrast	dimeglumine gadopentetate
diagnostic	contrast	contrast	iohexol
ectoparasiticide	insect_growth_regulator	insect_growth_regulator	(s)_methoprene
ectoparasiticide	isoxazoline	isoxazoline	afoxolaner
ectoparasiticide	amitraz	amitraz	amitraz
ectoparasiticide	pyrethroid	pyrethroid	cypermethrin
ectoparasiticide	insect_growth_regulator	insect_growth_regulator	cyromazine
ectoparasiticide	pyrethroid	pyrethroid	deltamethrin
ectoparasiticide	neonicotinoid	neonicotinoid	dinotefuran
ectoparasiticide	phenylpyrazole	phenylpyrazole	fipronil
ectoparasiticide	pyrethroid	pyrethroid	flumethrin
ectoparasiticide	isoxazoline	isoxazoline	fluralaner
ectoparasiticide	neonicotinoid	neonicotinoid	imidacloprid
ectoparasiticide	oxadiazine	oxadiazine	indoxacarb
ectoparasiticide	insect_growth_regulator	insect_growth_regulator	lufenuron
ectoparasiticide	semicarbazone	semicarbazone	metaflumizone
ectoparasiticide	neonicotinoid	neonicotinoid	nitenpyram
ectoparasiticide	pyrethroid	pyrethroid	permethrin (cis:trans 40:60)
ectoparasiticide	pyrethroid	pyrethroid	permethrin (cis:trans 25:75)
ectoparasiticide	phenylpyrazole	phenylpyrazole	pyriprole
ectoparasiticide	insect_growth_regulator	insect_growth_regulator	pyriproxyfen
ectoparasiticide	ecto_other	spinosad	spinosad a/d 85:15
ectoparasiticide	ecto_other	spinosad	spinosad a/d 85:16
ectoparasiticide	isoxazoline	isoxazoline	sarolaner
endectocide	salicylanilide	salicylanilide	closantel
endectocide	macrocyclic_lactone	avermectin	doramectin
endectocide	macrocyclic_lactone	avermectin	eprinomectin
endectocide	macrocyclic_lactone	avermectin	ivermectin
endectocide	macrocyclic_lactone	milbemycin	milbemycin oxime (a3 and a4)
endectocide	macrocyclic_lactone	milbemycin	moxidectin
endectocide	macrocyclic_lactone	avermectin	selamectin
endocrine	pituitary_adrenal	hypoadrenocorticism	fludrocortisone acetate
endocrine	thyroid	hyperthyroidism	carbimazole
endocrine	thyroid	hypothyroidism	l thyroxine sodium
endocrine	pancreas	pancreatic_enzymes	pancreatin
endocrine	thyroid	hyperthyroidism	thiamazole
endocrine	pituitary_adrenal	hyperadrenocorticism	trilostane
endocrine	diabetes_insipidus	diabetes_insipidus	desmopressin acetate
endocrine	hypoglycaemia	hypoglycaemia	diazoxide
endocrine	parathyroid	vit_d_analogue	dihydrotachysterol
endocrine	diabetes_melitus	diabetes_melitus	glipizide
endocrine	hypoglycaemia	hypoglycaemia	glucose
endocrine	pituitary_adrenal	acth_analogue	tetracosactide acetate
endocrine	pituitary_adrenal	hypoadrenocorticism	Desoxycortone pivalate
endocrine	diabetes_melitus	diabetes_melitus	insulin
endocrine	diabetes_melitus	diabetes_melitus	insulin bovine
endocrine	diabetes_melitus	diabetes_melitus	insulin glargine
endoparasiticide	coccidiostat	coccidiostat	diclazuril
endoparasiticide	anthelmintic	octadepsipeptide	emodepside
endoparasiticide	anthelmintic	benzimidazole	febantel
endoparasiticide	anthelmintic	benzimidazole	fenbendazole
endoparasiticide	anthelmintic	benzimidazole	flubendazole
endoparasiticide	coccidiostat	coccidiostat	halofuginone
endoparasiticide	anthelmintic	thiazole	levamisole hydrochloride
endoparasiticide	anthelmintic	tetrahydropyrimidine	oxantel
endoparasiticide	anthelmintic	benzimidazole	oxfendazole
endoparasiticide	antiplatyhelminthic	quinolone	praziquantel
endoparasiticide	anthelmintic	tetrahydropyrimidine	pyrantel
endoparasiticide	anthelmintic	tetrahydropyrimidine	pyrantel embonate
endoparasiticide	coccidiostat	coccidiostat	sulphadimethoxine sodium anhydrous
endoparasiticide	coccidiostat	triazinetrione	toltrazuril
euthanasia	local_anaesthetic	euthanasia	cinchocaine hydrochloride
euthanasia	euthanasia	euthanasia	pentobarbital sodium
euthanasia	euthanasia	euthanasia	secobarbital sodium
euthanasia	euthanasia	euthanasia	na
gastrointestinal	emetic	apomorphine	apomorphine hydrochloride
gastrointestinal	enteritis	clay	attapulgite
gastrointestinal	enteritis	charcoal	bone charcoal
gastrointestinal	anti_emetic	h2_antagonist	cimetidine
gastrointestinal	anti_diarrhoea	clay	kaolin light
gastrointestinal	anti_emetic	maropitant	maropitant
gastrointestinal	anti_emetic	metoclopramide	metoclopramide hydrochloride
gastrointestinal	anti_emetic	proton_pump_inhibitor	omeprazole
gastrointestinal	lipid	lipid	propylene glycol
gastrointestinal	anti_bloat	anti_bloat	simethicone
gastrointestinal	poison	acetylcysteine	acetylcysteine
gastrointestinal	poison	charcoal	activated charcoal
gastrointestinal	antacid	antacid	aluminium hydroxide
gastrointestinal	anti_emetic	h2_antagonist	amantadine hydrochloride
gastrointestinal	reflux_suppressant	reflux_suppressant	calcium carbonate
gastrointestinal	anti_emetic	cinnarizine	cinnarizine
gastrointestinal	pro_kinetic	serotonin_rec_agonist	cisapride monohydrate
gastrointestinal	anti_emetic	domperidone	domperidone
gastrointestinal	anti_emetic	h2_antagonist	famotidine
gastrointestinal	enema	enema	glycerol BP
gastrointestinal	anti_diarrhoea	anti_diarrhoea	ioperamide hydrochloride
gastrointestinal	colonic_lavage	colonic_lavage	macrogol
gastrointestinal	antacid	antacid	magnesium hydroxide
gastrointestinal	anti_emetic	mirtazapine	mirtazapine
gastrointestinal	hormone	prostaglandin_analogue	misoprostol
gastrointestinal	gastro_protectant	gastro_protectant	potassium bicarbonate
gastrointestinal	anti_emetic	prochlorperazine	prochlorperazine mesilate
gastrointestinal	anti_emetic	h1_antagonist	promethazine hydrochloride
gastrointestinal	anti_emetic	h2_antagonist	ranitidine hydrochloride
gastrointestinal	gastro_protectant	gastro_protectant	sodium alginate
gastrointestinal	enema	enema	sodium alkylsulphoacetate
gastrointestinal	enema	enema	sodium citrate
gastrointestinal	enema	enema	Sodium lauryl sulphoacetate
gastrointestinal	gastro_protectant	sucralfate	sucralfate
gastrointestinal	anti_inflammatory	sulfasalazine	sulfasalazine
gastrointestinal	gastro_protectant	gastro_protectant	tri_potassium di_citrato bismuthate
gastrointestinal	anti_diarrhoea	loperamide	loperamide
gastrointestinal	anti_bloat	simethicone	simethicone
gastrointestinal	laxative	laxative	sterculia
gastrointestinal	anti_emetic	alimemazine	alimemazine tartrate
gastrointestinal	anti_inflammatory	osalazine	olsalazine sodium
gastrointestinal	antimuscarinic	propantheline	propantheline bromide
gastrointestinal	chelating_agent	chelating_agent	d_penicillamine
gastrointestinal	anti_emetic	h2_antagonist	amantidine hydrochloride
hormone	abortion	abortion	aglepristone
hormone	oestrus_manipulation	testosterone	testosterone decanoate
hormone	oestrus_manipulation	testosterone	testosterone isocaproate
hormone	oestrus_manipulation	testosterone	testosterone phenylpropionate
hormone	oestrus_manipulation	testosterone	testosterone propionate
hormone	urinary_incontinence	oestrogen	estriol
hormone	oestrus_manipulation	progesterone_agonist	megestrol acetate
hormone	oestrus_manipulation	progesterone_agonist	medroxyprogesterone acetate
hormone	oestrus_manipulation	gnrh_agonist	deslorelin acetate
hormone	male_hypersexuality	progesterone_agonist	delmadinone acetate
hormone	benign_prostatic_hypertrophy	benign_prostatic_hypertrophy	osaterone acetate
hormone	oestrus_manipulation	progesterone_agonist	norethisterone
hormone	peri_partum	oxytocin	oxytocin
hormone	oestrus_manipulation	gnrh_agonist	buserelin
hormone	oestrus_manipulation	gonadotrophin	chorionic gonadotrophin
hormone	oestrus_manipulation	prostaglandin_analogue	cloprostenol
hormone	oestrus_manipulation	prostaglandin	dinoprost
hormone	oestrus_manipulation	gnrh	gonadorelin
hormone	oestrus_manipulation	progesterone	progesterone
hormone	oestrus_manipulation	progesterone_agonist	proligestone
hormone	peri_partum	muscle_stimulant	ergometrine maleate
hormone	oestrus_manipulation	progesterone_agonist	altrenogest
immunosuppression	intracellular	ciclosporin	ciclosporin a
immunosuppression	intracellular	azathioprine	azathioprine
immunosuppression	intracellular	ciclosporin	ciclosporin
immunosuppression	intracellular	tacrolimus	tacrolimus monohydrate
immunosuppression	intracellular	mycophenolic_acid	mycophenolic acid
liver	hepatoprotective	USDA	ursodeoxycholic acid
neurological	anaesthesia	anaesthesia	na
neurological	anxiolytic	phenothiazine	acepromazine
neurological	anxiolytic	phenothiazine	acepromazine maleate
neurological	induction_agent	alfaxalone	alfaxalone
neurological	reversal_agent	a2_antagonist	atipamezole hydrochloride
neurological	anti_muscarinic	anti_muscarinic	atropine sulphate
neurological	analgesic	opioid_partial_mu	buprenorphine
neurological	analgesic	opioid_partial_mu	buprenorphine hydrochloride
neurological	analgesic	opioid_kappa_mu	butorphanol
neurological	analgesic	opioid_kappa_mu	butorphanol tartrate
neurological	pseudo_pregnancy	pseudo_pregnancy	cabergoline
neurological	behavioural	tricyclic_antidepressant	clomipramine hydrochloride
neurological	analgesic	opioid	codeine phosphate
neurological	sedative	a2_agonist	detomidine hydrochloride
neurological	sedative	a2_agonist	dexmedetomidine hydrochloride
neurological	muscle_relaxant	benzodiazepine	diazepam
neurological	sympathomimetic	epinephrine	epinephrine
neurological	sympathomimetic	epinephrine	epinephrine acid tartrate
neurological	analgesic	opioid_mu	fentanyl
neurological	behavioural	selective_serotonin_reuptake_inhibitor	fluoxetine
neurological	anti_spasmodic	butylscopolamine	hyoscine butylbromide
neurological	anti_convulsant	imepitoin	imepitoin
neurological	inhalation_agent	isoflurane	isoflurane
neurological	analgesic	nmda_antagonist	ketamine
neurological	analgesic	opioid_kappa	levomenthol
neurological	local_anaesthetic	amide_linked_la	lidocaine hydrochloride
neurological	local_anaesthetic	amide_linked_la	lidocaine
neurological	sedative	a2_agonist	medetomidine hydrochloride
neurological	local_anaesthetic	amide_linked_la	mepivacaine hydrochloride
neurological	anti_spasmodic	metamizole	metamizole
neurological	analgesic	opioid_mu	methadone hydrochloride
neurological	analgesic	paracetamol	paracetamol
neurological	analgesic	opioid_mu	pethidine hydrochloride
neurological	anti_convulsant	barbiturate	phenobarbital
neurological	urinary_incontinence	a1_agonist	phenylpropanolamine
neurological	anti_convulsant	potassium_bromide	potassium bromide
neurological	local_anaesthetic	ester_linked_la	procaine hydrochloride
neurological	induction_agent	propofol	propofol
neurological	sedative	a2_agonist	romifidine
neurological	behavioural	monoamine_oxidase_inhibitor	selegiline hydrochloride
neurological	inhalation_agent	sevoflurane	sevoflurane
neurological	sedative	a2_agonist	xylazine
neurological	muscle_relaxant	benzodiazepine	alprazolam
neurological	behavioural	tricyclic_antidepressant	amitriptyline hydrochloride
neurological	vestibular	betahistine	betahistine dihydrochloride
neurological	local_anaesthetic	amide_linked_la	bupivacaine hydrochloride
neurological	muscle_relaxant	dantrolene	dantrolene sodium
neurological	benzo_reversal	benzo_reversal	flumazenil
neurological	analgesic	ca_channel_blocker	gabapentin
neurological	anti_convulsant	levetiracetam	levetiracetam
neurological	local_anaesthetic	amide_linked_la	levobupivacaine hydrochloride
neurological	muscle_relaxant	carbamic_acid_ester	methocarbamol
neurological	muscle_relaxant	benzodiazepine	midazolam hydrochloride
neurological	analgesic	opioid	morphine sulphate
neurological	local_anaesthetic	amide_linked_la	prilocaine
neurological	anti_convulsant	phenobarbitone_analogue	primidone
neurological	local_anaesthetic	ester_linked_la	proxymetacaine
neurological	anticholinesterase	anticholinesterase	pyridostigmine bromide
neurological	local_anaesthetic	ester_linked_la	tetracaine
neurological	analgesic	opioid	tramadol hydrochloride
neurological	local_anaesthetic	amide_linked_la	xylocaine
neurological	analgesic	opioid_mu	fentanyl citrate
neurological	sedative	fluanisone	fluanisone
neurological	anaesthesia	induction_agent	phenoxyethanol
neurological	behavioural	tricyclic_antidepressant	imipramine hydrochloride
neurological	anti_hypercranialtensive	mannitol	mannitol
neurological	muscle_relaxant	dantrolene	dantolene sodium
neurological	muscle_relaxant	benzodiazepine	carbamazepine
neurological	peri_partum	b2_agonist	clenbuterol hydrochloride
ocular	anti_collagenase	anti_collagenase	anti-collagenase
ocular	anti_glaucoma	carbonic_anhydrase_inhibitor	brinzolamide
ocular	lubricant	lubricant	carbomer gel
ocular	lubricant	lubricant	carmellose sodium
ocular	lubricant	lubricant	dextran
ocular	anti_glaucoma	carbonic_anhydrase_inhibitor	dorzolamide hydrochloride
ocular	fluorescein	fluorescein	fluorescein sodium
ocular	lubricant	lubricant	gel
ocular	lubricant	lubricant	hypromellose
ocular	anti_glaucoma	prostaglandin_analogue	latanoprost
ocular	miotic	muscarinic_agonist	pilocarpine hydrochloride
ocular	lubricant	lubricant	polyvinyl alcohol
ocular	anti_glaucoma	prostaglandin_analogue	travoprost
ocular	mydriatic	anticholinergic	tropicamide
ocular	ocular	serum edta	serum edta
ocular	lubricant	lubricant	lubricant
ocular	ocular	lubricant	ocular_lubricant
renal	xanthine_oxidase_inhibitor	allopurinol	allopurinol
renal	mitotic_inhibitor	colchicine	colchicine
replacement_agent	replacement_agent	calcium_chloride	calcium chloride hexahydrate
replacement_agent	replacement_agent	citric_acid	citric acid anhydrous
replacement_agent	replacement_agent	citric_acid	disodium hydrogen citrate
replacement_agent	replacement_agent	glucose	glucose
replacement_agent	replacement_agent	glucose	glucose anhydrous
replacement_agent	replacement_agent	glucose	glucose monohydrate
replacement_agent	replacement_agent	glycine	glycine
replacement_agent	replacement_agent	lactose	lactose monohydrate
replacement_agent	replacement_agent	potassium_chloride	potassium chloride
replacement_agent	replacement_agent	potassium_citrate	potassium citrate monohydrate
replacement_agent	replacement_agent	potassium_phosphate	potassium dihydrogen phosphate
replacement_agent	replacement_agent	sodium_bicarbonate	sodium bicarbonate
replacement_agent	replacement_agent	sodium_chloride	sodium chloride
replacement_agent	replacement_agent	sodium_citrate	sodium citrate dihydrate
replacement_agent	replacement_agent	sodium_propionate	sodium propionate
replacement_agent	replacement_agent	sodium_sulphate	anhydrous sodium sulphate
replacement_agent	replacement_agent	calcium	calcium carbonate
replacement_agent	replacement_agent	calcium	calcium
replacement_agent	replacement_agent	calcium	calcium gluconate
replacement_agent	replacement_agent	boric acid	boric acid
replacement_agent	replacement_agent	magnesium	magnesium sulphate
replacement_agent	replacement_agent	magnesium	magnesium sulphate heptahydrate
replacement_agent	replacement_agent	potassium	potassium citratre
replacement_agent	replacement_agent	zinc	zinc gluconate
replacement_agent	replacement_agent	toldimphos	toldimphos sodium
replacement_agent	replacement_agent	phosphorous	phosphorus
replacement_agent	replacement_agent	iron	iron
replacement_agent	plasma	plasma	equine plasma
replacement_agent	vitamin_e	vit_e_acetate	alpha tocopheryl acetate
replacement_agent	vitamin_c	vit_c	ascorbic acid
replacement_agent	vitamin_d	vit_d3	cholecalciferol
replacement_agent	vitamin_b	vit_b12	cyanocobalamin
replacement_agent	vitamin_b	vit_b5	dexpanthenol
replacement_agent	vitamin_b	vit_b3	nicotinamide
replacement_agent	vitamin_k	vit_k1	phytomenadione
replacement_agent	vitamin_b	vit_b6	pyridoxine hydrochloride
replacement_agent	vitamin_a	vit_a	retinol palmitate
replacement_agent	vitamin_b	vit_b2	riboflavine
replacement_agent	vitamin_b	vit_b2	riboflavine sodium phosphate
replacement_agent	vitamin_b	vit_b1	thiamine hydrochloride
replacement_agent	vitamin_b	vit_b12	hydroxycobalamin chloride
replacement_agent	vitamin_d	vit_d3	calcitriol
replacement_agent	vitamin_e	vit_e	d-alpha tocopherol
replacement_agent	vitamin_a	vit_a	retinol
replacement_agent	vitamin_d	vit_d3	ergocalciferol
replacement_agent	vitamin_b	vit_b2	riboflavin
replacement_agent	vitamin_b	vit_b9	folic acid
replacement_agent	vitamin	vitamin	vitamin
replacement_agent	vitamin_d	vit_d_analogue	alfacalcidol
replacement_agent	ivft	ivft	ivft
respiratory	methylxanthine	methylxanthine	theophylline
respiratory	antitussive	opioid	dextromethorphan hydrobromide
respiratory	bronchodilator	beta2_agonist	salbutamol sulfate
respiratory	bronchodilator	beta2_agonist	salmeterol xinafoate
respiratory	bronchodilator	beta2_agonist	terbutaline sulphate
respiratory	mucolytic	mucolytic	bromhexine hydrochloride
respiratory	bronchodilator	beta2_agonist	clenbuterol hydrochloride
respiratory	stimulant	stimulant	doxapram hydrochloride
vaccine	vaccine	vaccine	vaccine
